# Supplementary material for: Alkaloids from In Vitro Cultured Rhodophiala pratensis Display Neuroprotective Effects in Murine Microglial Cell Models of Inflammation
Source: Plants (Basel). 2026 Apr 12;15(8):1186. doi: 10.3390/plants15081186 (PMC13120194; doi:10.3390/plants15081186)
Supplement: Supplementary file 1 [file plants-15-01186-s001.zip]

Archive with 1 entries (1 files):
- plants-4124130-supplementary.pdf
